# Supplementary material for: Novel Self-Forming Nanosized DDS Particles for BNCT: Utilizing A Hydrophobic Boron Cluster and Its Molecular Glue Effect
Source: Cells. 2022 Oct 21;11(20):3307. doi: 10.3390/cells11203307 (PMC9600043; doi:10.3390/cells11203307)
Supplement: Supplementary file 1 [file cells-11-03307-s001.zip]

Archive with 1 entries (1 files):
- cells-1970127-supplementary.pdf
